# Supplementary material for: Hydrogenated Amorphous Titania with Engineered Surface Oxygen Vacancy for Efficient Formaldehyde and Dye Removals under Visible-Light Irradiation
Source: Nanomaterials (Basel). 2022 Feb 22;12(5):742. doi: 10.3390/nano12050742 (PMC8911576; doi:10.3390/nano12050742)
Supplement: Supplementary file 1 [file nanomaterials-12-00742-s001.zip]

Archive with 1 entries (1 files):
- nanomaterials-1565474-supplementary.pdf
